# Supplementary material for: Autologous Micro-Fragmented Adipose Tissue (MFAT) to Treat Symptomatic Knee Osteoarthritis: Early Outcomes of a Consecutive Case Series
Source: J Clin Med. 2021 May 21;10(11):2231. doi: 10.3390/jcm10112231 (PMC8196751; doi:10.3390/jcm10112231)
Supplement: Supplementary file 1 [file jcm-10-02231-s001.zip]

Archive with 1 entries (1 files):
- jcm-1196508-supplementary.pdf
